# Supplementary material for: Combined effects of temperature, photoperiod, and salinity on reproduction of the brine shrimp Artemia sinica (Crustacea: Anostraca)
Source: PeerJ. 2023 Sep 25;11:e15945. doi: 10.7717/peerj.15945 (PMC10538291; doi:10.7717/peerj.15945)
Supplement: Supplemental Information 5 [file peerj-11-15945-s005.xlsx]

## Sheet: 16℃-treatments
Female code	Lifespan (d)	Brood 1		Brood 2		Brood 3		Brood 4		Brood 5		Brood 6		Brood 7
		Number of nauplii	Number of resting eggs	Number of nauplii	Number of resting eggs	Number of nauplii	Number of resting eggs	Number of nauplii	Number of resting eggs	Number of nauplii	Number of resting eggs	Number of nauplii	Number of resting eggs	Number of nauplii	Number of resting eggs
T16-L6-S50
(1)-1	89		113		147		145		146		185
(1)-2	80		80		23		49		86
(1)-4	87		39		52	18			103
(1)-5	60		10
(1)-6	57		33
(1)-8	77		13		48		64
(1)-10	85		89		143	185			128
(1)-12	68		35		21
(1)-14	52		13
(1)-15	60	38
(1)-16	49		23
(2)-2	83		46		84		96		107
(2)-3	115		67		104		96		115	156		251		259
(2)-4	57		61
(2)-5	80		48		41		95		95
(2)-6	85		66		76		90		79
(2)-8	39		32
(2)-10	53		53
(2)-11	75		30		56
(2)-12	72		117		111		157
(2)-14	76		26
(3)-3	59		5
(3)-4	77		72		87		109		141
(3)-7	92		34		92		127		146		142		10
(3)-8	64	49		25
(3)-9	107		71		47		144		155		195		212
(3)-11	65		41		120
(3)-12	51		58
T16-L6-S100
(1)-1	74		69		89		91		83
(1)-2	40		70
(1)-3	89		79		94		77	95		100		152
(1)-4	82		51		73		64		64
(1)-5	90		40		48	95
(1)-6	87		60		46		11		52
(1)-7	90	15		123		192
(1)-8	45		16
(1)-9	83		62		20
(1)-10	71		49		32
(1)-11	73		49		7		50	49
(1)-12	86		41		48		70		84		127
(1)-13	87		35		99		107
(1)-14	83		40		45		39		93		143
(1)-15	99		48		14		55		38		99		32
(2)-1	90		48		51		71		62		99
(2)-2	94		103		55		107	96		137
(2)-3	52		23
(2)-4	48	71
(2)-5	87		79		106
(2)-6	57		36		36
(2)-7	75		65		57		78
(2)-8	81		13		50
(2)-9	92		43		9		45		75		155
(2)-10	86		8		10
(2)-11	47		62
(2)-12	76		10		37
(2)-13	61		39		44
(2)-14	84	43		108
(2)-15	88		32		30		77		70
(3)-1	41		53
(3)-3	88		3		6		12		90		32		69
(3)-4	90		53		75	47		109		135
(3)-5	73		44		38		52		77
(3)-6	89		12		37		35		49
(3)-7	75		32		40	25
(3)-8	87		49		40		19	35
(3)-9	93		26		67		139		95
(3)-10	63		44		69
(3)-11	57		30		49
(3)-12	92		52		71	55		95		106		158
(3)-13	67		61		124		66		20
(3)-14	87		26		36		36		57		41
(3)-15	93		68		85		67		97		105		44
(3)-16	65		47		41
(3)-17	53		47		64
(3)-18	88		40		42		51		115		135
T16-L6-S150
(1)-1	91		16		23		27
(1)-2	93	29		40
(1)-5	91	39		78
(1)-8	93		81
(1)-9	93	57		18
T16-L12-S50
(1)-1	84		96		130
(1)-3	75	32		61		96
(1)-4	87		93		90		137		203
(1)-5	106		72		121		110		175		167
(1)-6	111	18		42		82		142		201			202
(1)-7	89	96		154			109
(1)-8	97		14	46			104		106		123
(1)-9	83		44	96			65		48
(1)-10	89	34			88		125		120
(1)-11	90		59	46			137
(1)-13	54	60
(1)-14	74	99			73		71
(1)-15	96		81		107		236		340
(2)-1	96		54		23		99		137
(2)-2	70		62		61
(2)-3	96	97		147		204
(2)-5	106		106		56		36	164			311		192
(2)-9	78	16		9			190
(2)-10	81		19
(2)-13	86		53		76		83
(2)-15	59		68		50
(3)-5	109		70		97		134		164		134
(3)-7	96		60	8			126		144		214
(3)-8	75		14		37		67
(3)-9	93		10	52		112			185
(3)-14	99		50		121		163		184
(3)-16	93		62	135			161		96
T16-L12-S100
(1)-1	56		59
(1)-2	50		39
(1)-3	79		31	7			28
(1)-4	94		31		71
(1)-5	90		43		45	65
(1)-6	86	42		85			105
(1)-8	102	15		46			83		105		79
(1)-9	90	30		79		101
(1)-10	99	57		89		105		159
(1)-11	88	57		109
(1)-12	95	43		76		29
(1)-13	67	37			47
(1)-14	86		32
(1)-15	89	50		33			52	56		75
(2)-1	89	22		30		74		105
(2)-2	86		29
(2)-3	87		45		45
(2)-4	92		22	37			124		157
(2)-5	92	4
(2)-6	73	36
(2)-9	87	54		95
(2)-10	88	44		37		54		72		99
(2)-11	72		5		36
(2)-12	93	37		114			177		82
(2)-14	84		21
(2)-15	91		50		59
(3)-1	86		24		41		65
(3)-2	79	7			15
(3)-3	78		21
(3)-4	94	33
(3)-5	90	63		115			153
(3)-6	87	43
(3)-7	84	49		90
(3)-8	70		32		37
(3)-9	92	7		35
(3)-10	74	5
(3)-11	89	13		44		46		57
(3)-14	89	56
(3)-16	85		22		80
(3)-17	87		69		98
(3)-18	92	33		40
T16-L18-S50
(1)-1	47		25
(1)-2	83	88		131			211
(1)-3	100		56	23		75		134		165		180
(1)-4	81		78	63		155		202
(1)-5	100		45		110	163		209			208	305
(1)-7	110	78			80		102		186		215	240
(1)-8	104	51			38	84		154		178		284
(1)-9	88	22		46		121		148
(1)-11	72		84	101			161
(1)-12	63		42		27
(1)-13	113		88	44			165		181	135		202			232
(1)-14	74		82	58		113
(1)-15	84	38		58
(2)-1	108	30		100		154		166		197		214
(2)-2	91	51		60		28			67
(2)-3	49	64
(2)-4	71		25		51
(2)-5	72	53		85
(2)-6	111	58			125		49
(2)-7	63		93		80
(2)-8	81	45		95		168
(2)-9	92	31		41		85		59
(2)-10	113	78		59		62			115	5
(2)-11	85		86	119		124		202
(2)-12	92		78	76		90		96		187
(2)-13	111		52		49		45	111		140		145		173
(2)-14	105		16		35	142		147		202		250
(2)-15	78	40		46		113
(3)-3	104		33		69		114	144			45
(3)-5	100	70			83	200		254		301
(3)-6	94		77	51		127		201		235
(3)-7	69		27
(3)-8	102	58			161	249		271		196
(3)-9	99	54		93		141		210		231
(3)-10	112		40	89		125		151		180		167
(3)-11	84	62		58			73		108
(3)-13	96	34		26			173		260	283
(3)-14	71	24
(3)-16	109	86		63		193		227
(3)-17	88	42		43		114		172
T16-L18-S100
(1)-1	85	56		70
(1)-2	86	36		92		131
(1)-3	86	7		58
(1)-4	86	29
(1)-5	90	33		54		83			30
(1)-6	72	56			46
(1)-8	91	38		76
(1)-9	94	55		63		75
(1)-10	89	61		115		82
(1)-11	90	38		97		82
(1)-12	94	70
(1)-13	86	16
(1)-14	86		43	36		125		150
(1)-15	85	11		49
(2)-1	73	23
(2)-2	76	10
(2)-3	80	47
(2)-4	72	27
(2)-5	96	3		28		41
(2)-6	89	65		85
(2)-7	87		18	19		70
(2)-9	88		36		34	46
(2)-10	65	33
(2)-11	86	46		86		118
(2)-13	93	40		21
(2)-15	88	62
(3)-1	73	12		55
(3)-3	84		25	45		75		112
(3)-4	91	44		51
(3)-5	86		42		32
(3)-6	86		20		53
(3)-7	87		61
(3)-8	77	37		11
(3)-9	89	77		113
(3)-10	89	40		51		91
(3)-11	72	34
(3)-13	90	34		57
(3)-14	88	55		84		85
(3)-15	89		18		17
(3)-16	92		25	36
(3)-17	85	51			23
(3)-18	90	48		83

## Sheet: 25℃-treatments
Female code	Lifespan (d)	Brood 1		Brood 2		Brood 3		Brood 4		Brood 5		Brood 6		Brood 7		Brood 8		Brood 9		Brood 10		Brood 11		Brood 12		Brood 13		Brood 14		Brood 15		Brood 16		Brood 17		Brood 18		Brood 19		Brood 20
		Number of nauplii	Number of resting eggs	Number of nauplii	Number of resting eggs	Number of nauplii	Number of resting eggs	Number of nauplii	Number of resting eggs	Number of nauplii	Number of resting eggs	Number of nauplii	Number of resting eggs	Number of nauplii	Number of resting eggs	Number of nauplii	Number of resting eggs	Number of nauplii	Number of resting eggs	Number of nauplii	Number of resting eggs	Number of nauplii	Number of resting eggs	Number of nauplii	Number of resting eggs	Number of nauplii	Number of resting eggs	Number of nauplii	Number of resting eggs	Number of nauplii	Number of resting eggs	Number of nauplii	Number of resting eggs	Number of nauplii	Number of resting eggs	Number of nauplii	Number of resting eggs	Number of nauplii	Number of resting eggs	Number of nauplii	Number of resting eggs
T25-L6-S50
(1)-1	94		55		19		44		54		80	50		123		87		141		146		166		150		63
(1)-2	43		85		66		40	37		66			22
(1)-3	50	13			30		28	42		40		7
(1)-4	67		51	35		38		41		44		85		58		63		51		14		7
(1)-5	57	47			66		79		83		107
(1)-7	88		87		43		38		45		53		63		74		100		140		146		170		174		203
(1)-9	35		54
(1)-10	61		73	42			53		41	51			50		55	45		82
(1)-11	52		8	43		53			8
(1)-12	78		100		49	73		95		99		85		109		123		156		170		135
(1)-15	58	56		71		58		53
(1)-16	41	10		42
(1)-17	71	19			28	12		17		46			63		81		103		108		115
(1)-18	67		36		33	25		40		47		37		59		43
(2)-5	47	34			56		57
(2)-6	29		25		22
(2)-7	42		33		24	33		57
(2)-9	51	47			61		91	70
(2)-10	53		36		45		50		73	66		34
(2)-11	53		15		40		41		29		60		58
(2)-13	85		40		64		79	58		73			107		84		72	85		90		97
(2)-14	55	37		42		64		55		56		91		64
(2)-15	81		58		53	59		75		88		79		57		113		27
(2)-16	65	45			49		59		55		58		74	52			73
(2)-17	67		27	33			44		50		62	38		82		76
(2)-18	44		19		22
(2)-19	44		37	32		54		21
(2)-20	35		35
(3)-1	66	35		41		71			58	85
(3)-2	55		46		49		18		22
(3)-3	55	25		16		11			49		25
(3)-5	68		24		27	18			27
(3)-7	72	47			48	85			126		129	142		162
(3)-8	72	52		71		86		102		67
(3)-15	68		48		23		34		74		75		94
(3)-16	60		37		63		47		45		88
(3)-17	58		1		41		40		47		56		104		121
(3)-18	58		39		42		28		51		46		41		32
(3)-19	76		33		41		44	59		68		112		89		26		126		162
(3)-20	70		37	39			71		115		80		79	67		40
T25-L6-S100
(1)-1	28		24
(1)-2	50	28		14
(1)-3	84	36		28		34		40		65		86		80		76			43		41
(1)-4	51	41		29		49		50		45
(1)-5	57	23		3			47	31		33		64
(1)-6	47	32		47
(1)-13	23	63
(1)-14	80	28		14		41			51	41
(1)-15	53	26		20		38		6
(1)-16	26		36
(1)-17	23		10
(1)-18	33	32
(1)-20	45		35	39
(2)-1	47		59		41	33		31
(2)-3	45	44
(2)-4	61		56		48		40	29		29		33			39
(2)-5	23		30
(2)-7	36		19
(2)-9	26	61
(2)-11	26		33
(2)-12	27		20		23
(2)-13	23		60
(2)-14	47		47		27	16		24
(2)-15	45	65			60	30
(2)-16	23	49
(2)-18	67	42			32	33			32	30
(2)-19	47		29		32		38		18
(2)-20	38	26		65		50
(2)-21	78	53		42		42		43		61		73		72		46		84
(2)-22	70		82		27	39		50		51		89		109		122		110
(2)-23	43	46			16
(2)-24	72	31		13		28		43		48		28		19
(2)-25	67		55	34		42		57		56		75		5		103		72
(2)-26	44	60		3		3		38		21
(2)-27	48	66			33		48
(2)-30	39	37
(2)-31	38	62
(2)-32	25	39
(2)-33	64	71			63		45		58		66	5			103	80
(2)-34	39	36		32
(2)-36	51	39			17		41	65		38			23
(2)-38	38		16	43
(3)-1	53		43		58
(3)-2	89	47			43	32		33		30		29		45			64	52		34		40
(3)-3	72	47		37		21		29		22
(3)-4	78	40			24		40	34		18		22
(3)-5	87		63	29		20		49		53		45		41		81			85		93	67
(3)-6	70		9	13		17		10		34			16	24		35
(3)-8	46		51		47		29
(3)-9	36	23		25
(3)-10	42	14		16		16
(3)-11	62		45		60		63		56		54
(3)-12	42	43		43		35
(3)-13	72	12		24		28		18		24		28		29		57
(3)-14	85	29		45		42		46		41			56		48		43
(3)-15	93		85		53	28		49		41		28		40		118		169		165		171		200		222		216
(3)-16	57		32	28		36		41		7		72
(3)-17	54	78		75		29		38		60		83		76
(3)-18	50	27			32		28
(3)-19	62	3		15			9		17	10			23
(3)-20	95	87			39	46		63		59		71		102		118		107		105		110		124		135		153		148
T25-L6-S150
(1)-1	56		21
(1)-2	41		24		16
(1)-3	68		26		20	61		57		73			33	48		77		71
(1)-4	47		10		15		72		66
(1)-5	82	14			30		41		49	57		80		98		98		125		31		9
(1)-6	61		12		30		34	40		60		52		59
(1)-7	66		32	5		25		10		24		61		49		44
(1)-8	29		25
(1)-9	92		50		55	30		30		62		74		90		86		85		99		77		108		86		115
(1)-10	29	35
(1)-11	91		44	29			15	43		65		59		73		73		64		69		79		72		90		84
(1)-12	71	28		41		54		13		39		82		116		100		104		7
(1)-13	51	18		9			18		26
(1)-14	34	8		9
(1)-15	70	46		42		48			72	62		21		83
(1)-16	72	24		31			48	30		88		48		102		65		94
(1)-17	40		9	28		25
(1)-18	41		44		31		34
(1)-19	47	42			17
(1)-20	43		59		50	46		56
(2)-1	71		28		33	4		13		65		70		94		96		98
(2)-2	102	35		40		39		10		33		90		90		92		90		13			96	60		3
(2)-3	58	37		16		20		22		7		37
(2)-4	58	35		24			29	16		38		23
(2)-5	105	54			30		44		33	30		40		22		30		39			60	39		52		40		20		19
(2)-6	33		31	36
(2)-7	36	16			15
(2)-8	70		39		18	34		13			74	68		26		3
(2)-9	40	55		54		63
(2)-10	41	23		4			27
(2)-11	50	26		6			29		40		51
(2)-12	78	57		36		49		56		69		79		63		74		76		84		105
(2)-13	92		49		38	4			53		76		94		115		123		119		93		94		93
(2)-14	107		40		44		42		36		42		58		43	57		71		35		55		66
(2)-15	93		49	41		51		74		60		76		113		102		103			107	116		104			99
(2)-16	47		37	19			46		62	55
(2)-17	39	57			38	38		30
(2)-18	63		61		30		39		75		39	11		76
(2)-20	76		69	9			54		20	16		45		70		82		73		86
(3)-1	32	44		49
(3)-3	40	10			16
(3)-4	63	24		36		28		53		43
(3)-5	68	25		36		10			47	39		19		53		52
(3)-6	31	47
(3)-7	36	1
(3)-8	38		50
(3)-9	87		51	7			36		63		60	53		71		76		68		80		70		65		54
(3)-10	45	38		39		34		44		39
(3)-11	55	22		33			32		29	40
(3)-12	58	53		54		31			72	27		4
(3)-13	41	20		23			35		34
(3)-14	78	19		17		5		47		59		59		110		3		55		55
(3)-15	41		27		32
(3)-16	61		6	42
(3)-17	61	34		44		44		5		51		39		50
(3)-18	87		50	34			14		38	44		41		47		39		65			60	67		54
(3)-19	49	44		36		43			35	46		59
(3)-20	54		21	25		6		4		23
T25-L6-S200
(1)-1	45	28		41			33
(1)-2	60	51		63		64		83		63		21
(1)-3	52	24		38		35		29
(1)-4	68	28		39		51		62		45		49
(1)-6	44	26		29
(1)-8	55		17		34	59
(1)-10	50	30		32		18
(2)-1	36	52			59
(2)-2	34		35
(2)-6	36		22
(3)-1	80		18	13
(3)-2	43		26		36
(3)-3	68		34		38	44			56		55	25		20
(3)-4	52	20		18
(3)-6	43		31
T25-L12-S50
(1)-4	67	23		34		36		61		51		82		127		82		98
(1)-5	33	7
(1)-6	40		29		27		42
(1)-7	76		19		27	17		22			35		36		62		77	64			101		121
(1)-8	72		49		56		71		78		100		142		148		137		173
(1)-9	67	36		58		76			95	87		87		82
(1)-12	80	19		28			56		60	62		68			103	117			97	131			119	190		145
(1)-13	78		33	18		10		39		45		59			97		119	157			177		186		204
(1)-14	72	76		93			55		70		147		59		92		104		119		137
(1)-17	64	86		42		45		56		45		85		73		107
(1)-18	53	37		35		43		55		77		83		83
(1)-20	64	39		44		75			89		95	143		136		128
(2)-1	43		46		49	36
(2)-2	89	113		64			64	65		58		37		100		144		202		172		102		230		23
(2)-3	71	39		34		41		27		71			72	92		79		93
(2)-4	26	31
(2)-5	64	45		62			90		111	94		138
(2)-7	85	53		99		123		16		21		23		12		5			147		154
(2)-8	47	21			44	5
(2)-9	38	40		59
(2)-11	72	42			75	57		67			114	151			156		170
(2)-14	66	41		81			73		91	116		138			141	135
(2)-16	42	31		39
(2)-17	50	42			33		27		37		60		66		55		45
(2)-18	68	32		15		26		59		121		102		124		136
(2)-19	29	25
(2)-20	51	67			88		99
(3)-1	32	53			25	23			37
(3)-2	47	68			81
(3)-3	57		34		42		36		46		54		64		86
(3)-5	57	3			38		49		53	60			70		105		109
(3)-6	103	34		44		51			87		90	124		118		169			160	206		228		230		223		135
(3)-8	37	59			39		52		49
(3)-9	70	39		40			97		85		114	68		106
(3)-10	31	25		17
(3)-11	98	27		31		67			107	106		106		141		141		154		162		138		82		79
(3)-12	58		37		45	50		44			61		53	97
(3)-13	74	50		22		37		54		44			63		68	70		70		103		127
(3)-14	57		33		43	54			38		66		86
(3)-17	71	73		48			66		79	110		131		109			94
(3)-18	67		66		55		34	43		38		49			89	80		103		107
(3)-19	59		35		42	39		58			51	99			107	200
(3)-20	57		38	21		14			39		47
T25-L12-S100
(1)-1	104	13			32	46			39		24	18		57		13			38	63		50		9		23		9		45
(1)-2	52	43		37		25		48		51		54
(1)-3	27	70
(1)-4	45	68		17		10		8
(1)-5	54	26		15			12
(1)-6	82	24		31		50		64		70		10		50		89		74		67		19
(1)-7	50	63		36		34		39			45		74
(1)-8	45	76			42		50	48		46
(1)-9	62	25		43		53			77		80	12		122
(1)-10	81		64		37	63		61		98		106			87		126	157		145		143		157			227
(1)-11	79		59	24		30			64	46		28		62		79		82		73		105		97
(1)-12	55	41		23		30		29		68		73		99		128
(1)-13	53	23		43			45		30		83		93
(1)-14	63	64		34		33		31		53		71		92		104		142		121			116
(1)-15	83	73		26		28		30		52		85		91		102		143		176		168		175		175
(1)-16	57	20			30		44	21		27			40		46
(1)-17	70	17		20		4			23	6			47	47		54		39			67
(1)-18	42	23		20		32		48
(1)-19	73	27		13		30			39		71		91	50			94		85
(1)-20	83	63		49		30		28		66		87		105		123		157		132		100		128		110
(2)-1	43	58			25	36			68
(2)-2	50	57		62		51		66		82		93			9
(2)-3	63	94			38	50		59		87		87		116		141		126
(2)-4	64	43		37		41		17		68			93	71		80			82
(2)-6	25	38
(2)-7	63	58			54	19		51		64		59		76		74		71
(2)-8	41	60		20		43		65			83
(2)-9	60	13		52		42			33		42
(2)-10	74	34		48		65		80		21		5			143	169		163		150
(2)-11	107	43		39		22		6			44		54		49		36		64	21		63		55		66			73		93		120	134
(2)-12	55	28		8		24			44		15		23		32
(2)-13	55	32		40		59		63		74		64		64
(2)-14	80	77		27		22		50		38		40		35			134		160		164		189		213	73
(2)-15	84		8		21		40		20		60		51		78		93		124		131
(2)-16	57	53		42		49		72		77		96		96
(2)-17	106	52			33		26		30		65		67		84		129		88	129			60	169		192		182		210		187		77
(2)-18	55	63			35	39		62		57			34
(2)-19	72		73	33		26		33		52		52		69			70		93	107		118
(2)-20	48	13		25		38		46		67		56
(3)-1	72	47			40	45		63		88		106
(3)-2	55	10		63		29		45		63		62		86
(3)-3	35	38
(3)-4	59	67		48		62		29			62	13
(3)-5	104	18		51		45		37		57		64		65		89			89	91		76		90		104		89			116	89			116	113
(3)-6	84	38		35		39		40			59	87			72	95		99		98
(3)-7	35	37		55			60
(3)-8	51	63		16		15		27		10
(3)-9	85	45		35		40		54		85		102		125		129		133		143		126		147		88		56
(3)-10	70	32		23		38			28	24		25		65		57		81		74
(3)-11	62	52		32			37		39	54		53		81		100
(3)-12	63	27		34		50		27		31		41		108		88
(3)-13	78	27			23	23		41			57	55		95		105		90		97		90
(3)-14	30	48		38		48
(3)-15	89	41		30		27		8			52	13		39			61	91		113
(3)-16	51		32	34		22		45		50
(3)-17	62	55		18		35		32		39		60		64		77		79		67
(3)-18	50	26		72		73		55
(3)-19	85	53			47	26		34		61		51		67		71		87		93		98		85		138		124
(3)-20	46	58			38	32		41		52		70
T25-L12-S150
(1)-1	34		17
(1)-3	72		20	28		35		37		38		50		40		53
(1)-4	35	15
(1)-5	119	50		47		53		53		49		68		84		67		84		85			79	29			54
(1)-7	61	33		31			36		31	64
(1)-8	103	29		30			26		12	54		64		63		72		68		71		66		77		75		80		48
(1)-9	52	42		43		42		41		10
(1)-10	72	24		11		25		5
(1)-11	56	31		40		42		28		52		66
(1)-12	113	35		39		44		62			64	88		82		87		79		81		61		63		72		69		69		65		42
(1)-14	30	25
(1)-15	54	36		42		26		47		36
(1)-16	50	24		33		30		26
(1)-17	41	15			19
(1)-18	39	33		41			21
(1)-19	42		21
(1)-20	41		58		53		12
(2)-1	30	9		22
(2)-2	30	51		26
(2)-3	32	33		29		12
(2)-4	60	28		34			29	46		30
(2)-5	37	6
(2)-6	72	22			45	53		61		64		77		78		70
(2)-7	85		20		39		42		52		66	17			21
(2)-8	48	16		34		29		36		34
(2)-9	99		42		41	6		23		50		55		69		71		75		71		50		78		71		76
(2)-10	38		20		13		20
(2)-11	74	28		16			9	13		35		39		5		32
(2)-12	50		12		30	12
(2)-13	34	43		22
(2)-14	41	21		21		7
(2)-15	35	20		29
(2)-16	45		31
(2)-17	73	64		60		50			25	59		54			24	60		103
(2)-18	79	76		54		39		50		55		31		101		75		117		112		144		129
(2)-19	73	33		34		32		50		47		59		55			51	64
(2)-20	24	59
(3)-1	48	8		19		8		5
(3)-2	88		28		38		22	12			53	60		59		57		62		80		42
(3)-3	57		44	38			29	30		40
(3)-4	32	46		41
(3)-5	66		24	23			21	37		45		58		28		84
(3)-6	49	17			36		35	21		16
(3)-8	31	5
(3)-9	70	28			45	5
(3)-10	29		26
(3)-11	35		15	35			39
(3)-13	26	5
(3)-14	29		52
(3)-15	75		52		62		37	25			71		11		88	53		43
(3)-16	83	53			43	33		49		61		66		64		11			81		88		60	63
(3)-17	24	49
(3)-18	40	53			54	42
(3)-19	54		37		34
(3)-20	57	19
T25-L12-S200
(1)-1	55	27		40		46			63
(1)-2	45	17		29
(1)-3	45		33	29
(1)-4	65		45	52		55		57		34		34
(1)-5	50	27		22
(1)-6	57		22		28	39		7
(2)-2	48		23	24			3
(2)-3	42		13
(2)-5	40	29
(2)-6	47	20		23			11
(3)-4	41	33		31
(3)-5	43		21	11
T25-L18-S50
(1)-1	81		27	23		19			37		45		60		69		81	80			106		132		168	147
(1)-2	54	28		66		74		83		77
(1)-3	66	53		44		44			60	51		79			83	49		135			97
(1)-4	44	37			46	76		69
(1)-5	74	3		23		21		52		56		63		80		144		111		157
(1)-7	32		36	24			68
(1)-9	60	22			44		64	74		54			86
(1)-10	82	63		25		38			60		52	9		69		43		46		63		3			85		90		107	112
(1)-14	57	12		29		46		50			54	89			85	130
(1)-16	72		15		31	40			62		70	55			84	19		17		21
(1)-17	89	7		22		9		18		8		18		38		29		119			101		135	131		128			155		136
(1)-19	66	58		34		34			34	56		71			66	75		104			110	98
(1)-20	60	39		16		21		43		46		44		59		61		79
(2)-1	65		57		57	37		48		48			68	75		85
(2)-2	52	74		48			50	63		60		75		81		92
(2)-3	55	34		31		30		19		34		50		56		42			34
(2)-4	69		69	26		33			63		52	55			61		100	124		119			147
(2)-5	57	102		44		57		57			64	73		109
(2)-6	71	4		22		33			50		48	58			74		78		109		71	103
(2)-7	69	57		30		19		31		59		53		78		111		130		148			128
(2)-8	23	8		1
(2)-9	79	44		27		27		52		63		75			93		105	97		108		103		51
(2)-10	60		102	56		28		35		57		59		86		106		152
(2)-11	105		66	34			35	32		52			59	58		80			98	108			118	112		141			140	109		98			138	150		161
(2)-12	49	71		26		24			38	55			55
(2)-13	80	13			13		31	16			56		45	42			72	28		13			61
(2)-14	64		98		48	56		67		94		87			121	113
(2)-17	83	18		34		29		47		84		97		83		106		153		172		173
(2)-18	82	87			21	2		28		56			51	64		69			84	113		80		90		112			126
(2)-19	43		50	4			12		41
(2)-20	62	45		39		34		29		65			75		94	114		105
(3)-1	28	3			30		46
(3)-3	61		62		79	29		33			62		47	44			71		49
(3)-4	26	54		34
(3)-5	61	79		31		32		36		30		36		50		49		80		60
(3)-6	49		80	20			32		35	48		44			62
(3)-7	23	20			52
(3)-8	102	19			17		19	17		28		23		29		20			46		71	27		56		70			83	60			106	45
(3)-9	23	1
(3)-10	56	12		21		12		43			56		26
(3)-11	85	3		44			27	36		47		44			99	98		118			124		172	168		162			107
(3)-12	52	35		13		18			17	23		41		65
(3)-13	51		42	31		40			49	56		55			33
(3)-14	98	50			9	43		38			59	69		63		94			102	104		115		106		96		112			143	141			130
(3)-15	96	67		36		58		46			62		66	98		63		79		140			120		116		145		172	201
(3)-17	89	92			45		62		71	71		86			122		131	124		103		84			140	123		106
(3)-18	71	21		22		41			40		45	51		47		93		100		101		137
(3)-19	24	30
(3)-20	54	27			34		59		45	9		116		131		199
T25-L18-S100
(1)-1	127	63		35		58		72			79	92		155			148	147			151	161		160		175		172		174		223		186		191		118		138
(1)-2	65		66	11		25		35		42		54		81		58		62		62
(1)-3	67	57		21			44		34	68		81		82		84		89		103
(1)-4	43		51	13		32			26		38
(1)-5	95	3		56		27		61		80			99		98	137		142		148		165		194		198			184	205		234
(1)-6	51		57		40		30		23
(1)-7	43	33		51			36		35		57
(1)-8	64	46		29		53			59	78		54		62		37		30
(1)-9	77	22		22		30		26		15		54		74		98		80		91		117		69
(1)-10	40		57		32	18		16			70
(1)-11	50		76	22		36			71	70		87
(1)-12	68		35		32		26		43		37		31		43		48
(1)-13	104		80	19		52			52		80		80	122		91		109		100		46		113		110		124		138		131
(1)-14	23		36
(1)-15	25	19
(1)-16	52		9	53		28		28		19		25		27			71
(1)-17	63	64			23		31	14		71		82			101	110		98
(1)-18	104		59		27	5			71		87		77		66	55			51		60		114		83		91		106		124		100
(1)-19	29	30		24
(1)-20	88	46			19		32		30		44		55		79	72		90		83		102		120		104		96
(1)-21	61		46	54		25			39		37	41		67		78
(1)-22	49	5			43		30		28	13		48			37
(1)-23	80		56		76	49		54		81			104	108			127	161		132		178		141		116
(1)-24	33		67		73	39
(1)-25	74		29	28		26		28		71		67		80		87		84		86		74
(1)-26	49	10			58		31		65		73
(1)-27	40	55		28		27		29
(1)-28	45	72		49		44		48		56
(1)-29	24	24
(1)-30	97		38		76	6		13		41		55		50		59		80		91		40		33		66		59		25			50		63
(1)-31	55	78		39		41		46		68
(2)-1	51	24		22		36			50	54		66
(2)-2	88		53	43		31		37		56			81	99		129		158		158		185		202		244		224
(2)-3	65		64		25		47		35	7			73	78		95		92		102
(2)-4	51	18		36		46		33		55			49	21
(2)-5	41	25			10		7		32
(2)-6	31	37		26		39
(2)-7	37	37
(2)-8	57	52		52		41		33		69		61		40
(2)-9	79	38		23		39		44		44		68			77	51		5		63		39
(2)-10	57	52		16		45			27		21	36		39
(2)-11	48		45	64		22
(2)-13	37		35		43		28
(2)-14	59		43	20			33		27		28	60		75		98
(2)-16	22		4
(2)-17	24	15		25
(2)-18	66	27		16		24		36		19		81		83		107		135		119
(2)-19	57	3		16		20		8			30		57		83
(2)-20	43		29		29		30	6		20
(3)-1	91	26		30		14		19		18		24		23		41		52		72		57		68		90		95		106		120
(3)-2	112		47		36		52		42		52	53			66		40		74		108	138			71	169			197		137	221		190
(3)-3	37	19		55			24	9
(3)-4	24		63
(3)-5	27		71
(3)-6	31	39		4
(3)-7	45		43	59		21		28
(3)-8	106	59		70		24		12		33		71		84		93			16	101		117		145		145
(3)-9	36	5			28	65			15
(3)-10	82	71		70		32		46		73		78		75		55		84		126		143		181		180
(3)-11	24	6
(3)-12	67		67	42		58		61		69		75			82
(3)-13	79	33			78	49			40	53		63		94		97		83		91		89		96
(3)-14	88		57	3			52		81	13		37			130		124
(3)-15	71		40		37		40		37		45		41		60		61		67	60
(3)-16	61	38		18		7		23			35	7
(3)-17	68	56		28		42		63		79		77		95		102			155
(3)-18	66	40		20		42		13		50		42		40		82		96		106
(3)-19	54	58		28		43			43		48	42			23
(3)-20	31	44		48		61
T25-L18-S150
(1)-1	83	22		35		37			44		62	58		67		39		51
(1)-2	70	25			38	49		64		70		76		92		109		102
(1)-3	44	21			26		30
(1)-4	43	13		30		23			53		40
(1)-5	47		30		46		8
(1)-6	51		27		44		36		20
(1)-7	47	38		14			35		33
(1)-8	34		18		18
(1)-9	133	76		38		22			62	62		74		80		88			100	84		93			51	115		102		86			98	98		102		96		106
(1)-10	36	14		21			12
(1)-11	61	47		64		44		30			62	57		79
(1)-12	100	30		35		37		32		36		53		48		64		63		49		69		58		65		58		54		58
(1)-13	71		28	15		28			29		35	27		45		40		40
(1)-14	42	29		19			28
(1)-15	52		33		29		42		38		33	42
(1)-16	60		30		19		31		56	36		43		63		79
(1)-17	27	20			35
(1)-18	50	55		50			52		46		69		69
(1)-20	75	35		28		34		51		55		24		41		37		37		104		52
(2)-1	87		39		42		55		63	56		59		62		63		78		79		75		54			71
(2)-2	38		37		41		41		15
(2)-3	39	22		32			30		29
(2)-4	47		41	35			45		45	35		29
(2)-5	85	37			36		32		35	60		75		88		85		78		92		74		84		60		78
(2)-6	108		50		46		40		54		49		14		70	77		90		104			83		65		68		67		71
(2)-7	60		42		36		37		32		38		47
(2)-8	74		25		19		26		18		26	43		48
(2)-9	45		15	29		21			38	53
(2)-10	32		38		27
(2)-11	34		14	3			11
(2)-12	61	33		22			27	11			57		26
(2)-13	40		29		16		34
(2)-14	36	31		42		38
(2)-15	44		27		28		21		16		19
(2)-16	72		49	42		54		64		78		94		108		117		110		127
(2)-17	29	22		11
(2)-18	46		32	15			27
(2)-19	72		37		44		47		56		75	61		65		65		60		48
(2)-20	39		12
(3)-1	31		19
(3)-2	25		33
(3)-3	103	4			28		48		48		58		59	68		71		69			89		113		86	124			108	127			158
(3)-4	37		31		25		29		30
(3)-5	65	18		35			15		25		7		21	23		33
(3)-6	67		45		50		59		72		60	66		65		72
(3)-7	112		43		41		43		50		70	68		79		146			94	8		14			129		142		116		152
(3)-8	25	20
(3)-9	49		23		26		22
(3)-10	60	18			32		56		44	48		58
(3)-12	35	15
(3)-13	40		37	25			44
(3)-14	79		38		38		54		37	54		92		101		104		92		89
(3)-15	43		17		35	6		26
(3)-16	45		30		23		36		22
(3)-17	49		7		41		31		23	28
(3)-18	43		40	27			18		25
(3)-19	55	41		53		47			58
(3)-20	51		12		36		40	35
T25-L18-S200
(1)-1	35	20
(1)-3	36	28
(1)-4	38		24		24
(1)-5	63	35		27			8
(1)-6	59	24			29		19
(1)-7	67		16		21		22		10
(1)-9	53		33		32		19
(1)-10	64		33		38		39		19
(1)-11	44		20
(1)-12	58	8		16			27	28
(2)-1	55	23		28		14			9		19
(2)-2	58		14
(2)-3	62	10		6
(2)-7	35		6
(2)-8	54		22		16		16		5
(2)-9	42		29
(2)-11	42	24
(3)-1	71		31		10		8	8		12
(3)-2	37		12
(3)-3	48		6
(3)-6	72	29		21		31		37		36		29
(3)-7	38	4

## Sheet: 30℃-treatments
Female code	Lifespan (d)	Brood 1		Brood 2		Brood 3		Brood 4		Brood 5		Brood 6		Brood 7		Brood 8		Brood 9		Brood 10		Brood 11
		Number of nauplii	Number of resting eggs	Number of nauplii	Number of resting eggs	Number of nauplii	Number of resting eggs	Number of nauplii	Number of resting eggs	Number of nauplii	Number of resting eggs	Number of nauplii	Number of resting eggs	Number of nauplii	Number of resting eggs	Number of nauplii	Number of resting eggs	Number of nauplii	Number of resting eggs	Number of nauplii	Number of resting eggs	Number of nauplii	Number of resting eggs
T30-L6-S50
1	43	5		85		91		102		93		80
2	40	38		92		74		69		78		75		82
3	29	100		151		161		148
4	20	49
5	39	80		108			99		85	122		77
6	34	48		53			115	95		37
7	31	49		101		88		93
8	28	100		130			126
9	25	68		123		126
10	21	78
11	32	47		119		92		87
12	38	87		139		129			97	108		76
14	29	96		122			131
15	27	99			105		111
16	42	104		123		124		114		94		40
17	23	93		136
18	38	89		103		123		113		16
19	36		54	88		82		73		81
20	21	85		52
21	25		52	116
22	30	83		113		123		129
23	25	78		97
24	21	70
25	35		90		87		99	105
26	29	53		100		130		144
27	42	75			108	124		140		129		156		119
28	24		48	95			24
29	29	51		98			65
30	24		53		71
31	40	69		102		112		103		112		99		86
32	36	99		156		118
33	27	66			101		81
34	31		91		124	160			164
35	45	64		122		159		148		132		125		173
36	42	58		95		111		117		119		90		37
37	38	52		87		123			116	86		107
38	22	54
39	29	111		144		167
40	46	100		112
42	33		66		121		70	157
43	41		81		114	147		125			103	59
44	35	19			33		121	118			116
45	31	32
46	38	49
47	34	80		105		82		69
48	27	48
49	38		54		80		97	92		110		79
50	24	82		136
51	29	109		161		161
52	45	64			100		130	140		141			135	126
53	30	73		64		164
54	30		44		101	4		132
56	27		42		79
57	22	48
58	24	74		87
59	22		45
T30-L6-S100
1	48		43		61	69		117		90		64		98		12
2	38	31		53		39		55		78
3	40	73		27		46		58		9
4	34	38		66		78		90
5	42	66		33			104		106		70		40
6	34	34		69		77		99
7	45	20			54	72		76		85		90
8	50		60		89		106		105		111	99		18		54
9	41	73		60		68		58		30
10	24	30		57
11	58		56	70		6		96		120			149	140		128		129		63
12	57	73			85	86		103		114		151		132		114		114		115		125
13	34	51		95		103		106
14	22		39
15	28		43	26		35
16	31	14		57
17	38	77		100		95		114		114
18	39		66		103	101		129		62
19	43	58		70		89		79		92
20	24	37		58
21	49	67		86		9		108		121		135		117		106
22	39	46			79	99			89	101			115
23	43	24		18		61
24	24	47		77
25	29	54		3		50
26	34	39		67
27	31	13		40		71		14
28	25	21
29	22		34
30	48		43		55	90		103		87		111
31	46	69		99		102		105		106		131		19
32	52	27		88		98		110		90		135		149		145		61
33	25		47		61
34	25		52	12
35	46		48		54	2		78		66		62
36	50		91	101		124		127		152		154		131
37	36		39		47		57		60
38	45	48		55		69		74		71		58		43
39	54	36		66		90		89		96		111		79		100		113		17
40	40		39		72		89	80
41	40	76		101		176		194		230
42	37	47		74		63
43	58	21		54		81		65		98		116
44	23	23
45	21	49
46	41	54		72		112		124		114		97
47	39	56		54		87		98
48	28	47		47		58
49	43	44		70		41		39		97
50	40	52		7		47		110		102		119
51	36	43		71			72		99		102
52	27	47
53	40		35		58	54		91		9		68
54	54	48		62		75			78	78		99		106		102		91
55	50	42		47		87		81		80		87		67
56	47	53		50		60		50		63		53		58
57	22	66
58	26	14		81
59	36	13		89		47		101
60	55	26		99		108		75		3		141		129		90		106
T30-L12-S50
1	46	71		96			101	125		82		120		122		125		132
2	24	47			90	113
3	39	85			123	131		147			135	161		52
4	38	38		60			92	124		123		125		98
5	24	93		89		96
6	22	115			94
7	20	80			138
8	20	74		129
9	37	95		101			111		125	92		25
10	21	5		81			107
11	21	84			96
12	29	131		156		174		189
13	17	86
14	19	110
15	39	71		95		118		90
16	30	56		82			103
17	21	38
18	38	88		123		134		107		103		122
20	36	78			72		102	127		151		123
21	20	90			138
22	33	63		57		109
23	24	59		96
24	26	55			70		69
25	30	58		95			121		76
26	28	75			151		118
27	24	85		119
28	23	63		107
29	25	46			93
30	34	77		108		114		82		123		3
31	34	64		105		128		124		143		154
32	33	82		117		114		158			138
33	23	102		130
34	33	90		134		128		121
35	46	86		104		146		153		170		149		153
36	33	86		41		170		161		155
37	44	73		75		115		144		114		139		173		174
38	48	81		109			99	18		30		10		2		3
39	47	79			123		128	126		107		115		140		156
40	40	24			23		46
41	27	49		70
42	23	34		39
43	34	63		89		124		121		130		107
44	41	75			101	4		75		105		117
45	47	90		105			122	118		138		104		120		119		119
46	30	83		136		141		114
47	31	70		137		145		98
48	32	116			147	171		171
49	44	56			107	107		103		121		114		102
50	35	56		98		132		133		137
51	40	71			111		118	123			123	113
52	28	88		85
53	22	66		101
54	31	77			100		100	7
55	22	73		56
56	36	116		137			129	159		135
57	29	58		91			71
58	27	81		99			92
59	44	81		96		115		59		85		115		146		123
60	19	43
T30-L12-S100
1	36	39		59		58		26		70
2	34	49		70		83		90		96
3	53	64		80		119		113		117		132		143		92
4	47		46		50	19		9			29	37
5	23	34		73
6	43		60		86	123		141		132		140
7	44	59		91		109		84		99		102		63
8	56	54		26		158		15
9	48	14		14
10	37	48		78		111		112		123		50
11	38	63		87		107		78		88
12	38	42
13	46	34		53		83		68		79		83		34		22
14	26	50			81
15	38	82		134		157		189		191		169
16	32	48		66		49		67
17	44	39			43		70	82		93		65		110
18	37	54		68		60		75		72
19	43	53		65		146		159		129		149		132
20	38	46		56		99		107		97		37
21	38	34		43		77		96		114		117
22	47	46		91		103		121		101		79		57		106
23	45	42		49		80		94		110		78
24	26	43		80		23
25	46		58	83		105			106	110		125		96
26	37	27		55		58		84		83
27	51	46			53	75		111		111		113		106		116
28	39	64		98		120		103		100		96
29	38	66		105		101		9		132
30	34	54		72		86		107
31	55	70		58		104		98		118		120		108
32	38	39		50		40		48		32
33	40	56		78		89		108		119
34	39	57		99		111		127		128		50
35	23	53
36	40	57		76		85		110		116		143
37	37	5		117		176		98
38	38	54		116		132		155		148
39	21	48
40	36	54		91		23		67		37
41	38	74		100		130
42	25	79
43	45	30		5
44	27	61		39
45	27	64
46	41	67		7		9		71
47	38	8
48	32	42		77		86		88
49	37	50		67		62		81		98
50	36	11		45		24		39
51	25	60		79
52	32	75		99		81		84
53	30	43			47	8
54	42	63		58		76		73		85		82
55	38	73		84		136		74		38
56	51	47		85		106		141		135		33
57	44	41		82		95		118		139		128
58	43	50		67		89		100		117
59	25	56
60	44	44		64		85		112		118		129		113
T30-L18-S50
1	40		96		124		101		127	153			125	150
2	41	90			85		118		122	105		145		86
3	21		31	7			74
4	37	51			89		103		123		133		120	6
5	34		62		89		88		69	102
6	29		55		69	77			75
8	21		58
9	21		70		105
10	27	79			68	86		90
11	35		46		95		112		120		120
12	29		106		123	136		163
19	28		62		119		115		128
20	38		42		77		80		72		96	83
21	25	73			82		111
22	34		56		92	8		98		85
23	22		41		70	23
24	39		102		125		86
25	20		80
26	24	67			107		131
27	22		74		117
28	37		70		93		140	123		137		34
29	25	73			75		93
30	21		37		60
31	18		74
32	27		61		74		79
33	30	81			109		109		117
34	28	69		99			60		117
35	37		58		79		88	64		96			49
36	33		33		69		93	138		121
37	25	50			69	96			64
38	32		35		46		62		76	100
39	37		64		103		94		96		86
40	21	5		84
41	35		74		88		120	43		145
42	49		75		107		131		155		135		128		106	82		3
43	24		58		77
44	42		45		69		83		80		45		89	101			12
45	29		52		84		94
46	48		46		69		85		93		101		95		74	71		29
47	39	56			79	86		36		98		93
48	39		42		62		69		63		83		71	67
49	44		62		65	85		60		95		62		71		23
50	43		53	74		79		95		82		90		111		107
51	30		63		69		80	86
52	22		71
53	27		33		46	38
54	38	63			67		72	80		114		50
55	35		54		84		64		90	106		149
56	22		27
57	27		61		94		102
58	31		63	90			81	98
59	22		43		65
60	30		41		61		68		65
63	30		53	78			81
64	37	45			50		52	46
66	33	46		63			86		92
T30-L18-S100
1	34		34		48		52		69		59
2	19		28		36
3	38		35		48		58	61		56			45
4	23		21
5	24		41		62
6	33		51		83	74		102
7	35		38		70		68		56
8	46	32		15			64		52		71	62		58		60		32
9	51		40		79		87		80		80	91		104		94
10	50	64			108	110		114		152		134		116		134
11	34		25		44		55		63		70
12	22		29		44
13	23		37		23
14	40		25		74	89			97		80		84
15	53		30		33		50		32		49		45		46		41		80		48
16	47		39		52		62		20		36		52		38		54
17	53		80		71		52	88		96		85		110			78
18	22		31		29
19	51		69		60		61		57		63		62		65		51
20	21	37			60
21	43		37		50		41		42		44		34
22	55		28		45		55		65		73	86		89		107		107
23	22		39		35
24	23		26		41
25	44		30		30		45		55	39		57		59		66		62
26	58		29	80		3		18		52		19		9		11
27	44		19		33		43		39		34	29
28	37		63		47		48		38		35
29	21		22		35
30	22		33
31	54		32		50		64	14		44		15		26		74		94		13
32	41		44		52		58		74
33	30		27		37		32
34	29		56		77	50
35	57		15		58		43		64		47	54		4		59		38
36	54	51		75		84		103		105		125		123		113		127
37	21		37		36
38	43		19		40		25		22		20
39	43	67			65		53		64		67		54
40	53		22		33		45		42	44		43
41	40		30	36		85		91		101
42	23		34		49
43	38	65			66		78		94	83		20
44	41		36		54		54		55		54		58
45	33		38	34
46	34		23		29		46
47	52		23		22		27		38	24		14		13		11
48	42		31		53		53		73		81		68
49	23		44		70
50	29		40		59		41
51	22		32
53	53		32		41		48		49		37	34
54	29		30		36
55	22	32
56	27		35		27
57	39		48		41		47		60
58	37	15		40		36		62		42
59	34		40		41		70		62
60	33		21		42	25

## Sheet: Reproduction time (d)
Only females producing two or more broods were recorded
Female code	Brood 1	Brood 2	Brood 3	Brood 4	Brood 5	Brood 6	Brood 7	Brood 8	Brood 9	Brood 10	Brood 11	Brood 12	Brood 13	Brood 14	Brood 15	Brood 16	Brood 17	Brood 18	Brood 19	Brood 20
T16-L6-S50
(1)-1	45	55	64	74	84
(1)-2	44	46	64	74
(1)-4	57	67	76	86
(1)-8	57	66	76
(1)-10	48	66	75
(1)-12	53	67
(2)-2	46	55	63	73
(2)-3	45	55	64	74	84	94	105
(2)-5	49	58	69	79
(2)-6	42	51	62	71
(2)-11	44	54
(2)-12	48	58	68
(3)-4	48	57	65	75
(3)-7	44	53	63	73	83	91
(3)-8	51	62
(3)-9	46	56	66	76	87	97
(3)-12	48	52
T16-L6-S100
(1)-1	39	48	59	70
(1)-3	39	48	58	68	78	87
(1)-4	46	56	66	78
(1)-5	62	71	81
(1)-6	48	59	70	82
(1)-7	64	73	83
(1)-9	46	68
(1)-10	52	63
(1)-11	49	56	61	71
(1)-12	42	52	62	72	83
(1)-13	52	71	81
(1)-14	43	52	62	72	82
(1)-15	45	54	64	74	99
(2)-1	40	49	58	67	77
(2)-2	51	62	72	82	92
(2)-5	69	80
(2)-6	44	55
(2)-7	48	57	67
(2)-8	66	76
(2)-9	56	58	66	77	88
(2)-10	61	72
(2)-12	52	70
(2)-13	43	53
(2)-14	64	75
(2)-15	49	59	69	81
(3)-3	46	55	67	69	78	80
(3)-4	42	52	61	70	80
(3)-5	44	54	64	72
(3)-6	46	55	65	75
(3)-7	39	63	73
(3)-8	39	51	63	84
(3)-9	60	70	80	91
(3)-10	46	56
(3)-11	44	53
(3)-12	41	51	60	69	78	88
(3)-13	42	52	63	66
(3)-14	49	59	68	78	86
(3)-15	41	50	61	71	83	92
(3)-16	47	57
(3)-17	46	52
(3)-18	45	56	66	76	86
T16-L6-S150
(1)-1	61	71	83
(1)-2	83	92
(1)-5	79	89
(1)-9	83	92
T16-L12-S50
(1)-1	63	74
(1)-3	51	60	69
(1)-4	52	61	71	82
(1)-5	64	74	83	93	103
(1)-6	53	63	72	82	92	103
(1)-7	66	77	89
(1)-8	54	62	73	83	93
(1)-9	52	60	72	80
(1)-10	56	65	75	86
(1)-11	57	67	78
(1)-14	50	61	71
(1)-15	62	71	81	91
(2)-1	52	63	82	92
(2)-2	55	64
(2)-3	69	78	88
(2)-5	50	60	68	77	87	98
(2)-9	56	66	77
(2)-13	60	69	79
(2)-15	47	57
(3)-5	62	72	82	92	102
(3)-7	53	61	71	80	90
(3)-8	56	65	74
(3)-9	56	64	74	86
(3)-14	65	75	85	96
(3)-16	65	75	86	93
T16-L12-S100
(1)-3	54	64	75
(1)-4	85	93
(1)-5	60	70	79
(1)-6	63	72	83
(1)-8	55	64	75	86	99
(1)-9	63	73	83
(1)-10	62	72	81	92
(1)-11	69	79
(1)-12	72	82	93
(1)-13	46	56
(1)-15	49	58	67	77	86
(2)-1	53	63	73	84
(2)-3	71	83	86
(2)-4	60	69	80	90
(2)-9	72	81
(2)-10	48	57	67	77	86
(2)-11	54	64
(2)-12	64	74	85	92
(2)-15	75	86
(3)-1	62	73	84
(3)-2	65	74
(3)-5	67	77	89
(3)-7	73	83
(3)-8	55	65
(3)-9	76	87
(3)-11	56	65	76
(3)-16	67	78
(3)-18	71	81
T16-L18-S50
(1)-2	58	68	79
(1)-3	49	58	66	76	85	95
(1)-4	47	56	65	76
(1)-5	47	56	64	74	84	94
(1)-7	53	63	74	85	95	105
(1)-8	51	60	69	79	89	99
(1)-9	54	63	74	85
(1)-11	49	58	69
(1)-12	54	62
(1)-13	48	56	66	77	86	96
(1)-14	48	57	67
(1)-15	67	76
(2)-1	53	62	73	85	94	105
(2)-2	47	56	67	88
(2)-4	63	70
(2)-5	59	69
(2)-6	66	77	100
(2)-7	51	60
(2)-8	55	64	75
(2)-9	60	69	80	90
(2)-10	51	62	72	96	106
(2)-11	47	56	65	75
(2)-12	47	56	66	77	86
(2)-13	46	56	65	75	85	95	105
(2)-14	49	59	68	79	90	100
(2)-15	52	61	70
(3)-3	52	61	72	81	93
(3)-5	53	62	71	81	91
(3)-6	50	59	67	77	87
(3)-8	55	65	75	85	96
(3)-9	54	63	73	83	94
(3)-10	58	67	76	86	96	105
(3)-11	52	61	71	80
(3)-13	52	63	74	85	95
(3)-16	69	79	89	100
(3)-17	54	63	73	84
T16-L18-S100
(1)-1	61	71
(1)-2	66	75	85
(1)-3	71	81
(1)-5	58	67	77	88
(1)-6	52	62
(1)-8	73	82
(1)-9	66	77	88
(1)-10	66	76	86
(1)-11	69	79	89
(1)-14	55	64	73	84
(1)-15	71	81
(2)-5	70	80	89
(2)-6	73	83
(2)-7	61	70	79
(2)-9	57	66	84
(2)-11	65	75	85
(2)-13	79	92
(3)-1	55	64
(3)-3	53	62	71	80
(3)-4	71	81
(3)-5	69	82
(3)-6	71	81
(3)-8	65	76
(3)-9	69	72	80
(3)-10	68	78	87
(3)-13	69	88
(3)-14	65	75	86
(3)-15	67	87
(3)-16	70	80
(3)-17	76	84
(3)-18	70	80
T25-L6-S50
(1)-1	22	26	40	46	51	55	60	65	69	74	79	84	90
(1)-2	20	25	30	34	39	43
(1)-3	22	27	36	40	46
(1)-4	20	24	28	33	37	42	46	51	55	60	65
(1)-5	33	39	44	48	53
(1)-7	21	26	36	41	46	51	56	61	65	71	75	80	86
(1)-10	19	23	30	35	39	45	50	55	59
(1)-11	35	39	43	49
(1)-12	19	24	35	40	44	49	54	58	63	68	72
(1)-15	39	44	49	54
(1)-16	28	32
(1)-17	26	31	35	40	45	50	55	59	64	68
(1)-18	20	26	30	42	47	52	56	62
(2)-5	33	39	44
(2)-6	22	27
(2)-7	22	26	34	39
(2)-9	34	39	44	48
(2)-10	22	27	36	40	45	50
(2)-11	25	30	38	43	49	52
(2)-13	31	36	41	45	50	56	62	67	71	76	81
(2)-14	27	31	35	40	45	49	54
(2)-15	39	43	48	53	57	62	67	76	80
(2)-16	29	35	40	45	50	55	59	64
(2)-17	30	35	41	46	51	55	60	65
(2)-18	39	44
(2)-19	30	34	39	44
(3)-1	47	51	56	61	65
(3)-2	37	42	48	49
(3)-3	39	44	45	50	54
(3)-5	45	50	55	60
(3)-7	40	45	49	54	59	63	68
(3)-8	47	53	57	62	67
(3)-15	43	47	52	57	62	67
(3)-16	38	43	48	53	58
(3)-17	26	32	36	41	46	51	55
(3)-18	26	31	36	41	46	52	57
(3)-19	34	38	43	47	51	56	61	65	69	74
(3)-20	30	34	39	43	48	53	58	68
T25-L6-S100
(1)-2	27	33
(1)-3	27	39	44	49	54	58	63	69	75	80
(1)-4	27	32	37	41	47
(1)-5	27	33	38	43	49	53
(1)-6	39	45
(1)-14	25	35	55	60	65
(1)-15	21	27	43	49
(1)-20	25	44
(2)-1	23	29	33	38
(2)-4	21	27	32	37	43	49	55	61
(2)-12	22	27
(2)-14	21	27	31	36
(2)-15	21	27	35
(2)-18	23	28	32	43	57
(2)-19	22	31	36	41
(2)-20	24	29	34
(2)-21	22	27	33	42	47	51	57	66	72
(2)-22	24	30	38	43	48	53	58	63	68
(2)-23	23	33
(2)-24	23	28	41	56	61	65	70
(2)-25	23	27	33	38	43	48	54	58	63
(2)-26	23	28	33	38	43
(2)-27	23	28	33
(2)-33	23	29	34	39	44	49	54	58
(2)-34	25	30
(2)-36	24	29	33	38	43	48
(2)-38	25	31
(3)-1	45	50
(3)-2	22	28	33	38	44	49	55	60	65	70	82
(3)-3	39	44	61	66	71
(3)-4	24	32	38	43	49	64
(3)-5	26	38	43	48	56	61	66	71	76	81	86
(3)-6	26	30	43	48	53	58	66
(3)-8	25	30	36
(3)-9	27	32
(3)-10	22	27	36
(3)-11	34	38	43	48	53
(3)-12	25	33	39
(3)-13	27	32	37	42	47	52	57	62
(3)-14	39	44	49	54	58	74	79	84
(3)-15	21	27	31	36	40	45	50	55	59	64	69	74	79	84
(3)-16	21	25	30	36	42	51
(3)-17	20	25	30	35	40	45	50
(3)-18	22	27	33
(3)-19	25	37	42	47	57	61
(3)-20	24	30	34	39	44	49	53	58	63	68	73	78	83	88	94
T25-L6-S150
(1)-2	26	37
(1)-3	27	32	37	42	47	49	52	58	63
(1)-4	28	33	39	44
(1)-5	27	32	37	42	46	51	55	60	65	69	75	81
(1)-6	29	34	39	43	48	53	58
(1)-7	26	31	36	41	47	51	57	62
(1)-9	26	31	36	41	45	51	55	60	65	70	75	80	85	90
(1)-11	25	30	35	40	45	50	55	60	65	70	75	80	85	90
(1)-12	27	31	36	41	46	51	56	61	66	70
(1)-13	25	30	36	49
(1)-14	26	31
(1)-15	23	28	33	39	44	50	66
(1)-16	27	31	37	42	47	52	56	62	66
(1)-17	25	29	34
(1)-18	26	32	39
(1)-19	25	31
(1)-20	26	30	35	40
(2)-1	27	33	38	43	48	53	58	63	68
(2)-2	26	31	35	41	55	60	65	70	75	81	86	91	97
(2)-3	25	30	35	40	51	55
(2)-4	27	32	38	43	48	54
(2)-5	25	30	40	45	50	55	61	66	71	76	81	86	91	97	102
(2)-6	26	30
(2)-7	29	34
(2)-8	28	33	43	49	54	58	64	69
(2)-9	27	32	37
(2)-10	27	33	40
(2)-11	25	30	35	40	45
(2)-12	23	28	33	38	43	48	53	58	63	68	73
(2)-13	25	30	35	40	45	56	61	66	71	76	82	87
(2)-14	25	30	35	55	61	66	71	82	86	92	97	102
(2)-15	23	27	32	37	43	49	54	59	64	71	75	81	88
(2)-16	24	29	34	40	45
(2)-17	23	28	33	38
(2)-18	24	29	35	40	46	56	61
(2)-20	24	30	35	41	46	52	56	62	66	72
(3)-1	26	31
(3)-3	27	33
(3)-4	40	45	51	55	61
(3)-5	26	31	36	42	47	53	57	63
(3)-9	25	30	35	41	46	51	56	61	66	71	76	81	86
(3)-10	25	30	35	39	44
(3)-11	27	31	37	42	47
(3)-12	26	31	37	42	47	53
(3)-13	27	31	37	40
(3)-14	28	34	39	44	49	54	59	61	65	71
(3)-15	31	38
(3)-16	26	56
(3)-17	25	29	34	40	44	50	55
(3)-18	26	30	37	43	47	53	58	64	69	75	79	84
(3)-19	23	28	32	38	42	48
(3)-20	26	31	37	42	49
T25-L6-S200
(1)-1	34	39	43
(1)-2	32	37	43	48	53	59
(1)-3	35	40	45	51
(1)-4	37	42	47	52	57	63
(1)-6	37	43
(1)-8	43	48	53
(1)-10	38	43	48
(2)-1	31	36
(3)-1	41	47
(3)-2	41	43
(3)-3	33	38	43	48	54	58	64
(3)-4	45	50
T25-L12-S50
(1)-4	27	31	36	40	45	50	54	59	63
(1)-6	19	24	38
(1)-7	24	29	34	38	44	48	53	57	62	66	72
(1)-8	24	36	41	46	51	55	61	66	71
(1)-9	35	40	45	50	55	59	64
(1)-12	20	28	32	37	41	46	51	55	60	64	69	74	78
(1)-13	22	27	32	36	41	46	51	55	60	65	70	75
(1)-14	18	20	36	41	45	50	55	60	65	69
(1)-17	19	24	36	41	46	50	55	59
(1)-18	22	26	30	35	40	45	50
(1)-20	31	36	40	45	50	54	59	64
(2)-1	28	32	37	42
(2)-2	17	22	27	31	36	41	45	50	55	60	65	70	86
(2)-3	28	33	38	42	46	51	55	60	65
(2)-5	40	45	50	54	58	63
(2)-7	38	43	48	54	58	63	68	73	78	84
(2)-8	35	40	45
(2)-9	33	38
(2)-11	33	38	43	48	53	57	63	67
(2)-14	31	36	41	46	50	55	60	65
(2)-16	35	40	42
(2)-17	18	23	28	33	37	42	46
(2)-18	34	39	44	48	53	57	62	67
(2)-20	39	44	49
(3)-1	19	25	29	32
(3)-2	37	41
(3)-3	24	29	34	39	43	48	53
(3)-5	22	27	32	36	41	46	51	55
(3)-6	36	41	46	51	56	60	65	70	75	80	85	90	95	101
(3)-8	22	27	31	36
(3)-9	36	40	45	50	55	59	65
(3)-10	23	28
(3)-11	37	42	47	52	57	62	67	71	77	82	87	93	98
(3)-12	29	33	37	42	47	51	56
(3)-13	24	29	34	38	42	47	52	56	61	66	70
(3)-14	29	34	38	43	48	53
(3)-17	36	41	47	51	55	60	65	70
(3)-18	19	24	29	33	38	42	48	53	57	62
(3)-19	20	25	34	38	43	47	52	56
(3)-20	29	41	46	51	55
T25-L12-S100
(1)-1	20	26	32	39	45	50	55	71	76	81	87	92	98	103
(1)-2	19	24	29	41	46	51
(1)-4	21	27	38	44
(1)-5	21	27	33
(1)-6	22	32	37	42	47	52	60	65	70	75	81
(1)-7	21	26	30	35	40	45
(1)-8	21	26	31	36	41
(1)-9	30	35	40	46	51	56	61
(1)-10	19	23	28	33	37	42	48	52	56	61	66	71	76
(1)-11	20	24	28	33	38	43	48	53	58	63	68	73	77
(1)-12	20	25	29	34	39	43	48	52
(1)-13	22	30	36	41	46	51
(1)-14	18	22	27	32	36	40	44	49	54	59	61
(1)-15	18	22	28	33	37	42	47	52	57	62	67	72	77
(1)-16	22	27	31	36	40	46	56
(1)-17	22	28	33	38	44	49	54	58	64	69
(1)-18	23	28	33	37
(1)-19	20	25	30	35	40	51	56	62	68
(1)-20	19	24	29	34	38	43	48	53	57	63	68	73	78
(2)-1	22	28	32	43
(2)-2	21	26	31	36	40	45	49
(2)-3	20	26	30	35	39	44	49	54	58
(2)-4	23	28	33	37	42	47	53	58	63
(2)-7	18	24	28	33	38	43	48	53	58
(2)-8	18	22	30	34	40
(2)-9	19	23	28	33	56
(2)-10	27	31	36	41	47	52	57	62	67	72
(2)-11	20	28	33	38	44	49	55	60	66	71	75	81	86	91	96	101	106
(2)-12	22	26	31	37	41	43	51
(2)-13	19	24	29	34	39	44	50
(2)-14	18	22	27	32	37	41	46	51	56	61	67	72	77
(2)-15	22	27	32	37	42	47	52	57	68	73
(2)-16	20	29	34	38	43	48	53
(2)-17	19	25	29	34	39	44	50	55	60	64	69	74	79	85	90	95	101
(2)-18	20	26	34	38	44	51
(2)-19	19	23	29	34	38	43	49	55	59	64	69
(2)-20	21	26	30	35	40	45
(3)-1	20	26	34	39	49	54
(3)-2	18	21	26	30	35	39	44
(3)-4	22	35	39	45	51	56
(3)-5	21	26	31	36	41	46	51	56	61	66	71	77	82	87	92	98	103
(3)-6	22	28	33	38	43	48	54	58	63	68
(3)-7	21	26	31
(3)-8	20	26	38	43	50
(3)-9	20	24	29	34	39	44	49	54	58	63	68	74	79	84
(3)-10	21	26	31	36	41	47	52	57	62	68
(3)-11	21	26	32	38	43	48	53	58
(3)-12	22	28	33	39	45	50	55	61
(3)-13	23	29	34	38	44	48	53	58	62	67	72
(3)-14	18	22	27
(3)-15	21	26	31	37	43	54	59	65	74	79
(3)-16	26	30	40	44	50
(3)-17	18	22	27	31	36	41	46	51	55	60
(3)-18	21	38	43	49
(3)-19	17	22	27	32	37	42	47	52	56	61	66	71	76	82
(3)-20	18	23	28	32	37	42
T25-L12-S150
(1)-3	27	31	40	45	51	56	61	66
(1)-5	25	29	35	45	50	59	64	69	74	84	95	106	111
(1)-7	24	29	35	41	57
(1)-8	25	29	35	41	46	51	56	62	67	72	78	84	90	95	102
(1)-9	25	30	35	41	47
(1)-10	39	54	59	64
(1)-11	25	29	34	40	45	50
(1)-12	28	33	38	43	48	52	57	62	67	72	77	82	92	98	103	108
(1)-15	25	30	35	41	47
(1)-16	33	38	43	48
(1)-17	24	31
(1)-18	25	30	37
(1)-19	37	42
(1)-20	27	33	40
(2)-1	24	29
(2)-2	22	27
(2)-3	22	27	32
(2)-4	24	29	41	51	57
(2)-6	33	39	44	49	55	60	65	70
(2)-7	26	31	37	42	53	58	68
(2)-8	28	32	37	42	47
(2)-9	26	32	37	41	47	52	58	63	68	73	79	84	90	95
(2)-10	27	32	37
(2)-11	23	29	34	45	51	56	66	72
(2)-12	36	42	48
(2)-13	24	29
(2)-14	25	30	35
(2)-15	25	30
(2)-17	23	28	33	39	43	48	60	65	70
(2)-18	22	28	33	37	42	47	52	56	61	66	71	77
(2)-19	24	29	35	40	45	50	55	61	65
(3)-1	26	31	37	42
(3)-2	25	30	35	41	46	51	56	61	66	71	77
(3)-3	26	30	36	50	54
(3)-4	26	31
(3)-5	27	32	39	43	48	54	60	64
(3)-6	25	30	35	40	46
(3)-9	24	30	35
(3)-11	23	29	34
(3)-15	25	30	35	46	52	57	63	68	73
(3)-16	23	29	33	38	43	49	54	65	71	76	81
(3)-18	22	27	32	37
(3)-19	24	29
T25-L12-S200
(1)-1	35	41	46	53
(1)-2	39	44
(1)-3	39	44
(1)-4	36	41	46	51	57	63
(1)-5	42	48
(1)-6	35	40	45	51
(2)-2	40	45	47
(2)-6	38	44	46
(3)-4	34	40
(3)-5	36	40
T25-L18-S50
(1)-1	21	25	30	35	40	44	49	54	58	63	68	73	77
(1)-2	21	36	40	45	50
(1)-3	25	30	34	39	43	48	53	57	62	65
(1)-4	28	33	37	41
(1)-5	20	28	33	37	41	46	51	61	67	71
(1)-7	21	26	30
(1)-9	34	40	45	49	54	59
(1)-10	18	22	27	31	36	40	45	50	54	58	63	67	71	76	80
(1)-14	21	25	29	34	39	43	48	52
(1)-16	20	30	34	39	44	48	53	57	62	67
(1)-17	19	23	28	33	37	42	46	51	57	62	67	71	76	82	87
(1)-19	17	21	26	30	35	39	44	48	53	58	62
(1)-20	18	22	31	35	40	45	49	54	58
(2)-1	27	32	36	41	46	51	55	60
(2)-2	19	22	27	31	36	40	45	50
(2)-3	17	22	26	31	35	40	45	50	54
(2)-4	18	22	27	32	37	41	46	51	55	60	65
(2)-5	17	22	37	42	48	52
(2)-6	22	27	32	37	41	45	50	55	60	65	69
(2)-7	20	25	30	34	38	43	47	52	56	61	66
(2)-8	17	22
(2)-9	20	24	32	39	44	48	53	58	62	67	71	76
(2)-10	17	21	26	34	38	43	47	52	56
(2)-11	18	22	31	35	39	44	48	52	57	61	65	70	74	79	83	87	92	97	101
(2)-12	20	28	33	38	42	47
(2)-13	23	28	33	38	43	48	53	59	69	74	79
(2)-14	17	25	34	38	43	52	57	61
(2)-17	24	38	43	48	53	57	62	67	71	76	81
(2)-18	18	22	27	32	36	41	46	50	55	60	65	70	75	81
(2)-19	21	26	35	39
(2)-20	17	21	25	36	40	45	50	54	58
(3)-1	17	21	26
(3)-3	17	22	27	35	41	46	50	55	60
(3)-4	20	26
(3)-5	17	22	27	32	37	41	46	51	55	60
(3)-6	18	22	28	33	37	42	47
(3)-7	17	22
(3)-8	24	30	35	39	44	49	54	59	64	68	73	78	83	88	93	98	103
(3)-10	20	25	32	37	42	48
(3)-11	17	21	27	31	36	41	46	50	55	60	65	70	74	80
(3)-12	20	25	30	35	39	43	48
(3)-13	20	22	30	35	39	43	49
(3)-14	22	27	31	35	40	44	48	53	58	63	68	72	77	82	87	92	98
(3)-15	17	22	30	35	45	50	55	60	65	69	74	79	84	90	94
(3)-17	20	24	35	40	45	49	54	59	63	68	73	78	83	88
(3)-18	18	22	31	36	41	45	50	55	60	65	69
(3)-20	20	22	30	34	39	43	48	52
T25-L18-S100
(1)-1	20	25	34	39	44	49	54	59	64	70	74	79	85	90	96	101	107	112	118	123
(1)-2	21	25	29	34	39	43	48	53	58
(1)-3	20	25	31	36	41	45	51	56	61	66
(1)-4	22	27	30	33	39
(1)-5	20	25	30	34	39	44	50	54	59	63	68	73	78	83	88	94
(1)-6	21	26	31	45
(1)-7	20	24	29	34	39
(1)-8	20	24	32	37	41	46	51	56	62
(1)-9	20	24	29	34	39	43	49	54	59	64	69	74
(1)-10	21	25	30	35	40
(1)-11	22	27	32	37	41	46
(1)-12	22	32	36	41	46	56	62	67
(1)-13	23	27	31	37	42	48	53	58	63	68	73	78	83	88	93	99
(1)-16	20	22	27	32	36	41	45	51
(1)-17	21	26	31	36	40	45	51	55	61
(1)-18	20	26	33	38	43	49	54	58	64	69	75	80	85	91	96	102
(1)-19	20	25
(1)-20	20	25	30	35	39	44	49	54	59	64	68	73	78	83
(1)-21	20	25	30	35	41	51	55	60
(1)-22	21	25	30	35	39	44
(1)-23	20	25	29	33	38	43	48	53	57	63	68	73	79
(1)-24	20	25	29
(1)-25	22	27	31	36	40	44	49	54	58	63	68
(1)-26	20	25	30	39	44
(1)-27	20	26	34	39
(1)-28	22	27	31	36	41
(1)-30	20	24	29	33	38	42	47	52	56	61	66	76	80	85	91	95	100
(1)-31	23	28	32	37	42
(2)-1	23	28	32	37	42	47
(2)-2	19	23	30	35	39	45	49	54	59	64	68	73	79	84
(2)-3	21	25	30	35	40	45	49	54	59	64
(2)-4	19	21	30	35	40	45	50
(2)-5	20	25	33	37
(2)-6	22	27	31
(2)-8	21	29	33	38	43	48	54
(2)-9	22	34	38	43	48	53	59	63	68	73	78
(2)-10	19	23	30	36	41	46	51
(2)-11	19	22	37
(2)-13	19	24	33
(2)-14	19	23	32	37	41	46	50	55
(2)-17	20	23
(2)-18	20	25	29	34	39	43	48	52	57	62
(2)-19	20	25	30	34	43	48	53
(2)-20	21	26	32	36	41
(3)-1	19	22	27	32	37	41	47	51	56	60	65	70	75	79	85	90
(3)-2	20	24	29	34	39	44	50	55	60	65	70	75	80	86	91	96	102
(3)-3	19	23	28	33
(3)-6	23	29
(3)-7	20	24	30	39
(3)-8	19	22	34	44	49	54	58	63	78	82	87	92	97	102
(3)-9	19	24	28	36	39
(3)-10	19	23	29	34	39	43	48	53	58	63	68	73	78
(3)-12	22	27	31	40	45	50	56
(3)-13	19	24	32	38	43	48	53	58	63	68	73	78
(3)-14	23	29	56	62	67	72	77	83
(3)-15	21	27	32	37	42	47	52	58	63	68
(3)-16	22	27	32	37	43	53
(3)-17	21	25	30	35	40	45	51	55	67
(3)-18	20	25	29	35	39	44	49	54	58	63
(3)-19	21	25	30	36	42	47	52
(3)-20	20	25	30
T25-L18-S150
(1)-1	27	31	36	41	46	51	56	62	82
(1)-2	28	33	38	43	48	53	58	63	68
(1)-3	32	38	43
(1)-4	26	30	35	40	42
(1)-5	25	38	43
(1)-6	26	32	38	43
(1)-7	25	30	36	46
(1)-8	27	33
(1)-9	23	28	33	39	44	49	54	59	65	69	75	81	85	91	97	104	108	114	120	125
(1)-10	24	29	35
(1)-11	21	26	30	36	41	46	56
(1)-12	24	29	34	38	47	52	57	62	66	71	76	81	86	91	96	102
(1)-13	27	31	36	42	48	53	58	64	69
(1)-14	24	30	36
(1)-15	24	29	35	41	46	51
(1)-16	24	29	35	39	44	49	54	59
(1)-17	25	27
(1)-18	22	26	32	37	42	48
(1)-20	25	30	35	39	44	50	54	60	64	70	74
(2)-1	23	29	34	39	43	48	53	58	63	68	73	78	85
(2)-2	25	30	36	38
(2)-3	22	27	33	38
(2)-4	23	28	33	38	42	47
(2)-5	20	25	30	35	39	44	49	54	59	63	68	73	78	83
(2)-6	22	27	32	39	45	50	55	60	65	71	82	87	93	98	104
(2)-7	22	27	32	38	43	55
(2)-8	23	28	33	40	56	61	67
(2)-9	24	29	34	39	43
(2)-10	26	31
(2)-11	23	28	33
(2)-12	23	28	34	50	55	60
(2)-13	24	29	34
(2)-14	25	29	35
(2)-15	24	30	36	42	44
(2)-16	22	26	30	34	39	44	48	53	57	62
(2)-17	24	29
(2)-18	24	29	39
(2)-19	25	30	35	41	46	51	55	61	66	71
(3)-3	23	28	33	38	43	49	53	58	64	69	75	80	86	90	95	101
(3)-4	25	30	35	37
(3)-5	25	29	36	42	48	52	57	62
(3)-6	26	30	36	41	46	51	56	62
(3)-7	26	31	36	41	46	56	61	66	78	83	89	94	100	106	111
(3)-9	29	33	45
(3)-10	28	33	38	44	48	54
(3)-13	28	32	38
(3)-14	28	33	39	45	50	55	60	65	70	75
(3)-15	27	32	37	42
(3)-16	26	31	37	44
(3)-17	27	32	37	43	47
(3)-18	25	29	35	40
(3)-19	27	32	37	43
(3)-20	26	31	36	40
T25-L18-S200
(1)-4	36	38
(1)-5	34	46	53
(1)-6	41	47	53
(1)-7	34	40	45	52
(1)-9	36	42	50
(1)-10	37	42	48	55
(1)-12	34	40	46	51
(2)-1	30	35	41	47	53
(2)-3	48	54
(2)-8	35	40	45	53
(3)-1	32	38	44	56	67
(3)-6	37	42	53	58	64
T30-L6-S50
1	21	25	28	32	36	40
2	17	20	24	27	30	34	37
3	18	21	25	28
5	19	23	27	31	34	38
6	19	23	27	30	34
7	19	23	27	30
8	19	23	27
9	17	20	24
11	17	21	24	28	32
12	18	22	26	30	33	37
14	18	22	26
15	19	23	27
16	20	23	27	30	34	41
17	18	22
18	19	22	26	30	34
19	19	22	27	31	34
20	17	21
21	18	21
22	18	22	26	29
23	18	21
25	20	24	27	31
26	18	21	25	29
27	18	22	25	29	33	37	41
28	17	20	24
29	20	24	29
30	20	23
31	18	21	25	29	32	36	39
32	25	29	33
33	18	23	27
34	19	23	27	31
35	18	21	25	29	33	36	40
36	18	22	25	29	33	37	42
37	18	22	26	30	33	37
38	18	21
39	20	24	27
40	21	25	32	36	43
42	19	22	26	30
43	20	24	27	31	36	40
44	19	24	27	31	34
47	20	24	27	31
49	19	23	27	29	34	37
50	19	23
51	20	23	27
52	19	22	26	29	33	37	40
53	19	23	27
54	19	23	26	29
56	20	23
58	20	24
T30-L6-S100
1	20	24	27	31	35	39	44	48
2	18	22	26	29	33
3	19	23	26	30	34	38
4	19	23	26	30
5	18	23	26	30	34	37
6	19	23	27	30
7	19	23	26	30	34	38	43
8	20	24	28	32	36	40	45	49
9	21	24	28	32	36	40
10	19	23
11	19	23	27	30	34	38	42	46	50	54
12	20	24	27	31	34	38	41	45	49	53	56
13	20	23	27	30
15	19	23	26
16	19	23	30
17	19	23	26	30	33	37
18	21	25	29	33	37
19	20	24	28	35	38
20	19	22
21	19	23	27	30	34	38	41	45
22	20	23	27	31	34	38
23	19	22	29	34
24	19	23
25	20	24	28
26	19	23	27	30
27	20	23	27	31
30	21	25	33	37	41	45
31	21	25	29	33	37	40	45
32	21	24	28	32	36	40	44	48	52
33	20	24
34	21	25
35	21	29	33	37	41	44
36	24	27	31	34	38	42	46
37	21	25	29	33
38	20	24	28	31	35	40	44
39	20	23	27	30	34	38	41	45	49	53
40	24	28	31	35
41	20	24	28	31	35	39
42	21	25	28	32	36
43	20	24	28	32	35	39	43	47	51	55
46	21	25	28	32	36	40
47	23	31	35	38
48	20	24	27
49	20	24	28	32	36	39
50	21	25	28	32	36	39
51	21	25	29	32	36
53	21	24	28	31	35	38
54	21	25	28	32	36	39	43	47	51
55	21	24	28	32	36	40	45
56	21	25	28	32	36	40	43
58	21	24
59	22	25	29	32
60	21	24	28	32	36	39	43	47	50	54
T30-L12-S50
1	15	17	19	22	26	30	34	38	42
2	15	19	22
3	16	20	24	26	32	35
4	17	19	23	27	30	34	37
5	16	20	23
6	17	21
7	15	19
8	15	19
9	17	21	25	29	33	37
10	15	18	21
11	16	20
12	16	20	24	27
15	25	29	32	36
16	18	22	26
18	17	20	24	27	30	34
20	16	20	24	27	31	35
21	16	20
22	23	27	30
23	18	22
24	16	20	24
25	17	21	25	28
26	17	22	25
27	17	21
28	17	20
29	17	22
30	16	19	23	26	30	33
31	16	19	23	26	30	34
32	16	20	24	27	32
33	17	21
34	17	21	24	28
35	23	27	30	34	37	41	45
36	16	20	23	27	30
37	17	21	24	28	32	36	40	44
38	16	20	24	28	32	36	40	44
39	17	21	25	28	33	36	39	43
40	19	23	27
41	21	24
42	17	21
43	16	19	23	26	30	34
44	19	24	27	31	35	38
45	17	21	25	28	32	35	39	42	46
46	17	20	24	27
47	17	21	25	29
48	17	21	25	29
49	17	21	25	29	33	37	40
50	16	19	23	27	30
51	18	22	26	29	34	38
52	18	21	25
53	18	21
54	17	21	24	28
55	18	22
56	18	22	26	29	33
57	19	22	26
58	18	21	25
59	17	20	24	27	31	35	39	42
T30-L12-S100
1	19	23	27	31	34
2	19	22	26	30	34
3	19	22	26	30	33	37	41	46
4	20	24	28	35	39	43
5	19	22
6	20	24	27	31	35	39
7	20	24	28	32	36	39	44
8	19	27	39	43	51
9	19	38	43	47
10	17	21	25	28	32	37
11	19	23	26	30	34
13	17	20	23	27	31	34	38	42
14	21	25
15	19	23	26	30	34	38
16	19	23	27	30
17	19	23	27	30	34	38	42
18	19	23	26	30	34
19	19	22	26	29	33	37	40
20	19	23	26	30	34	38
21	18	21	25	29	33	37
22	19	23	26	30	34	38	42	46
23	19	22	25	29	32	40
24	19	22	26
25	20	23	28	32	36	40	45
26	19	23	26	30	34
27	19	23	26	30	34	38	42	46
28	19	23	27	31	35	39
29	20	24	27	30	34
30	19	23	26	30
31	20	24	27	31	34	38	42
32	19	23	26	30	34
33	20	26	28	32	36
34	20	23	27	31	35	38
36	20	23	27	30	34	38
37	21	28	31	36
38	20	24	27	31	35
40	20	24	28	32	36
41	21	25	29	33	37
43	20	24	28	32	37	41
44	23	27
45	19	23
46	24	28	32	37	41
48	21	24	28	31
49	21	24	28	32	35
50	22	25	30	34
51	20	24
52	20	24	28	31
53	21	26	30
54	22	26	29	33	37	40
55	21	25	29	33	38
56	21	25	28	32	36	44	49
57	21	24	28	32	36	39
58	21	24	28	31	35	39
60	21	24	28	31	35	39	43
T30-L18-S50
1	16	20	24	28	31	35	39
2	17	21	25	28	31	35	39
3	14	17	21
4	14	18	22	26	29	33	36
5	16	20	24	27	30
6	18	22	26	29
9	16	20
10	16	20	24	27
11	17	21	24	28	31
12	17	21	24	28
19	16	20	24	27
20	15	19	23	26	30	33
21	17	21	24
22	16	20	24	27	31
23	16	19	22
24	20	28	32	35
26	15	19	22
27	17	21
28	17	21	25	28	32	36
29	16	20	24
30	17	21
32	18	22	25
33	16	20	24	28
34	16	20	24	27
35	16	19	24	27	30	35
36	16	19	23	26	29
37	15	19	22	25
38	14	17	21	25	28
39	18	22	26	29	33
40	17	20
41	17	21	25	29	32
42	17	21	25	29	33	37	42	45	47
43	18	22
44	17	20	24	28	32	36	39
45	18	22	25
46	17	21	25	28	32	36	40	44	48
47	17	21	24	28	31	35
48	17	20	24	28	32	35	39
49	20	23	26	30	33	37	41	44
50	18	22	25	29	32	35	39	42
51	18	22	25	29
53	18	21	25
54	18	22	26	29	33	37
55	16	20	24	27	31	34
57	17	20	24
58	17	21	25	28
59	16	19
60	18	21	25	29
63	22	25	29
64	23	26	30	33
66	22	25	29	32
T30-L18-S100
1	17	20	24	27	31
2	15	19
3	19	23	26	30	34	38
5	17	21
6	18	22	25	29
7	20	24	27	31
8	16	20	23	27	30	34	38	42	46
9	21	25	29	33	37	41	45	49
10	19	23	27	30	34	39	43	47
11	18	21	25	29	33
12	18	21
13	21	23
14	21	24	28	32	36	40
15	16	20	24	28	32	36	40	43	47	51
16	18	22	26	30	34	37	41	46
17	22	26	30	33	37	41	45	49
18	18	21
19	19	23	27	30	35	39	43	47
20	17	21
21	19	23	27	32	36	42
22	21	24	28	32	36	39	43	47	51
23	19	22
24	19	22
25	21	25	28	32	36	39	43	47	50	54
26	25	29	34	37	41	46	49	54
27	20	23	26	30	34	41
28	19	22	26	30	34
29	17	20
31	18	22	26	29	33	37	41	44	48	53
32	22	26	30	34
33	22	26	29
34	20	24	28
35	20	23	27	31	34	38	42	45	49
36	23	26	29	33	36	40	44	48	51
37	18	21
38	20	24	28	37	43
39	20	24	28	32	36	40
40	23	26	30	34	38	42
41	23	27	30	33	37
42	21	23
43	18	22	26	30	34	38
44	20	24	28	32	36	40
45	21	25
46	23	27	31
47	19	22	26	29	33	37	44	48
48	20	23	27	30	34	38
49	19	22
50	20	24	29
53	20	23	27	31	41	49
54	21	26
56	20	27
57	26	30	34	39
58	23	26	30	33	37
59	22	26	29	33
60	20	25	28
